# Supplementary material for: Effects of Core Executive Function Training on Student Interpreters’ Consecutive Interpreting
Source: Behav Sci (Basel). 2025 Oct 30;15(11):1477. doi: 10.3390/bs15111477 (PMC12649183; doi:10.3390/bs15111477)
Supplement: Supplementary file 1 [file behavsci-15-01477-s001.zip]

Archive with 1 entries (1 files):
- behavsci-3876995-supplementary.pdf
